# Supplementary material for: Therapeutic implications of C. albicans-S. aureus mixed biofilm in a murine subcutaneous catheter model of polymicrobial infection
Source: Virulence. 2021 Mar 8;12(1):835–51. doi: 10.1080/21505594.2021.1894834 (PMC7946022; doi:10.1080/21505594.2021.1894834)
Supplement: Supplemental Material [file KVIR_A_1894834_SM4062.zip]

Archive with 4 entries (4 files):
- caption Document.rtf
- Supp Table  1 .xlsx
- Supp Table 2 S2 .xlsx
- Supplementary-FigS1.jpg
