# Supplementary material for: Therapeutic implications of C. albicans-S. aureus mixed biofilm in a murine subcutaneous catheter model of polymicrobial infection
Source: Virulence. 2021 Mar 8;12(1):835–51. doi: 10.1080/21505594.2021.1894834 (PMC7946022; doi:10.1080/21505594.2021.1894834)
Supplement: Supplemental Material [file KVIR_A_1894834_SM4062.zip › Supp Table 1 .xlsx]

## Sheet: Sheet1
Table S1. Differentially expressed S. aureus genes
Values represent log (base 2) fold change of Candida-Staph dual biofilm/S. aureus only control.
Gene Symbol	LFC(Mixed_Sa_Ca/Sa_only)	p.Value	Gene Name
USA300HOU_1462	3.26524	0.034	hypothetical protein
USA300HOU_0781	3.09787	0.00970066	hypothetical protein
rrf3	2.73456	0.0220575
USA300HOU_0407	2.40369	0.0175095	pseudogene
int	2.34924	0.00259331	bacteriophage integrase
USA300HOU_0011	2.21401	0.0161639	hypothetical protein
USA300HOU_2085	2.11146	0.0199764	hypothetical protein
USA300HOU_2474	2.07148	0.0394493	hypothetical protein
sarU	2.06214	0.0151363	accessory regulator U
USA300HOU_0419	2.04975	0.0322799	hypothetical protein
USA300HOU_2656	2.02002	0.0499891	hypothetical protein
argR3	1.98691	0.0242334	ArgR family transcription regulator
capC	1.92088	0.0429289	capsular polysaccharide biosynthesis protein CapC
lpl7	1.86974	0.0178658	hypothetical protein
icaB	1.8377	0.0111359	intercellular adhesion protein B
galE	1.78424	0.00851444	UDP-glucose 4-epimerase
USA300HOU_2301	1.70092	0.00673487	BASS family bile acid:sodium %28Na%2B%29 symporter
USA300HOU_0822	1.69485	0.0146473	hypothetical protein
USA300HOU_2191	1.69149	0.0234535	pseudogene
essB	1.62877	0.0196535	hypothetical protein
USA300HOU_0239	1.5863	0.0346827	hypothetical protein
USA300HOU_0155	1.54569	0.0320371	ABC transporter ATP-binding protein
gutB	1.52262	0.0375028	L-iditol 2-dehydrogenase
USA300HOU_2704	1.51544	0.0309448	ABC transporter ATP-binding protein
USA300HOU_0315	1.49256	0.0183988	hypothetical protein
USA300HOU_2069	1.48849	0.0473991	hypothetical protein
USA300HOU_0445	1.4791	0.0133905	hypothetical protein
USA300HOU_2570	1.47406	0.0297108	hypothetical protein
fdh	1.42138	0.0315565	formate dehydrogenase
USA300HOU_1653	1.41941	0.0488883	A24 family peptidase
USA300HOU_2245	1.41091	0.0201315	hypothetical protein
kdpD	1.40531	0.0180532	sensor histidine kinase KdpD
USA300HOU_0314	1.40476	0.0270129	pseudogene
USA300HOU_1151	1.37362	0.0154637	lipoprotein
USA300HOU_2546	1.36514	0.022244	resistance-nodulation-cell division acriflavin:proton %28H%2B%29 antiporter
cap5E	1.30491	0.0382526	capsular polysaccharide biosynthesis protein Cap5E
USA300HOU_1492	1.2758	0.0397534	lipoprotein
alsS	1.27282	0.0255856	acetolactate synthase
USA300HOU_0217	1.27136	0.0289694	lipoprotein
USA300HOU_2359	1.26538	0.0257014	hypothetical protein
USA300HOU_2207	1.2447	0.0447287	hypothetical protein
USA300HOU_0476	1.20945	0.0418898	GNAT family acetyltransferase
USA300HOU_0374	1.13581	0.0391136	hypothetical protein
sprA	-0.845928	0.0140825
USA300HOU_2124	-0.88275	0.0352816	hypothetical protein
lukF-PV	-0.948839	0.0452323	Panton-Valentine leukocidin subunit F
lrgA	-0.976318	0.0307982	murein hydrolase regulator LrgA
USA300HOU_2281	-1.0033	0.0368593	hypothetical protein
USA300HOU_2532	-1.0071	0.0394865	hypothetical protein
rrf1	-1.02731	0.00871774
USA300HOU_1270	-1.04312	0.0270952	hypothetical protein
USA300HOU_2415	-1.06528	0.0301139	hypothetical protein
USA300HOU_1729	-1.06957	0.042709	hypothetical protein
atpC	-1.07594	0.0251384	F0F1 ATP synthase subunit epsilon
mapW1	-1.07919	0.021087	pseudogene
glpQ2	-1.08684	0.0108577	glycerophosphodiester phosphodiesterase
USA300HOU_2456	-1.0871	0.0419556	oligopeptide ABC transporter membrane protein
isdF	-1.09999	0.0217169	iron %28Fe3%2B%29 ABC transporter membrane protein
USA300HOU_0131	-1.1215	0.032844	IucA%2FIucC family siderophore biosynthesis protein
isaB	-1.15233	0.0266803	immunodominant antigen B
USA300HOU_1226	-1.15943	0.0348031	hypothetical protein
rrf2	-1.1617	0.009536
lrgB	-1.18043	0.0383941	antiholin-like protein LrgB
isdC	-1.19488	0.0109856	iron %28Fe2%2B%29-regulated surface determinant protein IsdC
USA300HOU_2349	-1.19627	0.0414219	LctP family L-lactate permease
cspA	-1.20053	0.0495401	cold shock protein CspA
set19	-1.20338	0.0240562	superantigen-like protein
hlgC	-1.20376	0.0346742	gamma hemolysin component C
gpmA	-1.20673	0.0380724	phosphoglyceromutase
USA300HOU_1092	-1.21729	0.020993	formyl peptide receptor-like 1 inhibitory protein
fabD	-1.21931	0.0279888	malonyl CoA-acyl carrier protein transacylase
USA300HOU_2176	-1.23224	0.0330134	hypothetical protein
USA300HOU_0133	-1.23774	0.021468	HpcH%2FHpaI family aldolase
arcC2	-1.25042	0.0410332	carbamate kinase
USA300HOU_2138	-1.25238	0.00643209	hypothetical protein
USA300HOU_2535	-1.26428	0.00922824	hypothetical protein
hlgB	-1.30942	0.0216013	gamma hemolysin component B
emp	-1.31184	0.0215898	extracellular matrix protein-binding protein
gudB	-1.3196	0.0475748	glutamate dehydrogenase
nuc	-1.32034	0.00207041	micrococcal nuclease
yajC	-1.35932	0.0428017	type I general secretory pathway preprotein translocase subunit YajC
USA300HOU_1345	-1.3708	0.0117643	hypothetical protein
USA300HOU_2457	-1.37529	0.0169739	oligopeptide ABC transporter membrane protein
USA300HOU_2631	-1.38411	0.017618	transcriptional regulator
rpsU	-1.3914	0.0252364	30S ribosomal protein S21
upp	-1.39249	0.0036133	uracil phosphoribosyltransferase
USA300HOU_nc0020	-1.39533	0.0166707
USA300HOU_2455	-1.41822	0.0113252	oligopeptide ABC transporter ATP-binding protein
USA300HOU_0652	-1.44843	0.0336461	ABC transporter ATP-binding protein
USA300HOU_2164	-1.45325	0.0206435	hypothetical protein
USA300HOU_0327	-1.48831	0.00300826	acid phosphatase
ear	-1.49364	0.0121358	Ear protein
chp	-1.50555	0.00253165	chemotaxis-inhibiting protein CHIPS
USA300HOU_1624	-1.51728	0.0156984	hypothetical protein
isdA	-1.52842	0.0243539	iron %28Fe2%2B%29-regulated surface determinant protein IsdA
USA300HOU_0397	-1.54814	0.00780306	hypothetical protein
rpsN	-1.54889	0.00898763	30S ribosomal protein S14
USA300HOU_2397	-1.55335	0.0246886	hypothetical protein
lukS-PV	-1.57594	0.0012031	Panton-Valentine leukocidin subunit S
nrdI	-1.58258	0.0136482	ribonucleotide reductase stimulatory protein
USA300HOU_0162	-1.59196	0.0237555	bifunctional acetaldehyde-CoA%2Falcohol dehydrogenase
qoxA	-1.60329	0.049548	quinol oxidase subunit II
acpP	-1.62196	0.0011222	acyl carrier protein
USA300HOU_1593	-1.62307	0.0237272	hypothetical protein
epiA	-1.63771	0.0463136	lantibiotic epidermin EpiA
USA300HOU_2453	-1.63864	0.0217304	major facilitator transporter
ldh	-1.64039	0.0172122	L-lactate dehydrogenase
USA300HOU_0779	-1.6517	0.0169695	ribosome-associated inhibitor protein Y
USA300HOU_0651	-1.68575	0.0352336	ABC transporter ATP-binding protein
qoxC	-1.68705	0.0111888	quinol oxidase subunit III
hly	-1.77919	0.00760593	alpha-hemolysin
USA300HOU_2064	-1.80188	0.0299058	hypothetical protein
USA300HOU_2013	-1.81335	0.00238558	leukocidin subunit
ald1	-1.82179	0.0204325	alanine dehydrogenase
USA300HOU_2454	-1.83425	0.00180663	ABC transporter ATP-binding protein
USA300HOU_1102	-1.84	0.00453363	pseudogene
USA300HOU_t0051	-1.85338	0.0433066
USA300HOU_0517	-1.87029	0.0144282	ATP:guanido phosphotransferase
USA300HOU_1423	-1.8954	0.00293719	hypothetical protein
sak	-1.91251	0.00276206	staphylokinase
arcB2	-1.95599	0.00229615	ornithine carbamoyltransferase
USA300HOU_1358	-1.97925	0.0033269	hypothetical protein
qoxD	-2.0053	4.00465e-05	cytochrome c oxidase subunit IV
USA300HOU_2011	-2.01506	0.000917484	leukocidin subunit
USA300HOU_1352	-2.13134	0.000242763	hypothetical protein
rpmJ	-2.16215	0.0123005	50S ribosomal protein L36
purS	-2.63933	0.0157999	phosphoribosylformylglycinamidine synthase
USA300HOU_1998	-2.67335	0.048215	hypothetical protein
USA300HOU_nc0007	-2.70793	0.000239157
USA300HOU_1469	-3.73055	0.0193772	hypothetical protein
USA300HOU_t0012	-3.86636	0.000242673
USA300HOU_1952	-6.15732	0.000626937	holin / N-acetylmuramoyl-L-alanine amidase
USA300HOU_t0027	-10	0.0342981
USA300HOU_0596	-10	0.0483456	hypothetical protein
