# Supplementary material for: Therapeutic implications of C. albicans-S. aureus mixed biofilm in a murine subcutaneous catheter model of polymicrobial infection
Source: Virulence. 2021 Mar 8;12(1):835–51. doi: 10.1080/21505594.2021.1894834 (PMC7946022; doi:10.1080/21505594.2021.1894834)
Supplement: Supplemental Material [file KVIR_A_1894834_SM4062.zip › Supp Table 2 S2 .xlsx]

## Sheet: Sheet1
Table S2. Differentially expressed C. albicans genes
Values represent log (base 2) fold change of Candida-Staph dual biofilm/Candida albicans only control.
"Inf" indicates that no reads were detected in the C. albicans only control samples but the p-value criteria were met.
"-Inf" indicated that no reads were detected in the Candida-Staph dual biofilm samples but the p-value criteria were met.
Gene Symbol	LFC(Mixed_Sa_Ca/Ca_only)	p.Value	Gene Name/function
orf19.7237	Inf	0.00304907	Ortholog(s) have arylformamidase activity and role in NAD biosynthetic process
orf19.7489.3	Inf	0.00458084	Ortholog(s) have 2 iron, 2 sulfur cluster binding, iron-sulfur cluster binding activity
orf19.3783	Inf	0.0183801	*in Rat catheters induced biofilm
orf19.5438	Inf	0.0226351	Putative ubiquitin-protein ligase; role in protein sumoylation, protein ubiquitination; Spider biofilm induced
orf19.7420	Inf	0.0280761	Ortholog(s) have transcription coactivator activity, role in RNA polymerase II preinitiation complex assembly, positive regulation of transcription by RNA polymerase II and core mediator complex localization
tG%28CCC%291	Inf	0.0280761
tV%28AAC%292	Inf	0.0280761
orf19.279	Inf	0.0438734	Protein with a predicted D-Tyr-tRNA(Tyr) deacylase domain; Hap43-repressed gene
snR69	Inf	0.0438734	C/D box small nucleolar RNA (snoRNA)
BUD16	5.35057	0.00901503	Putative pyridoxal kinase; a key enzyme in pyridoxal 5'-phosphate synthesis, the active form of vitamin B6; involved in bud-site selection and genome integrity in S. cerevisiae; induced by alpha pheromone in SpiderM medium
orf19.3235	5.02535	0.00452182	Putative F-actin capping protein subunit alpha; possibly an essential gene, disruptants not obtained by UAU1 method
orf19.6715	4.91892	0.0153798	Ortholog of Candida albicans WO-1 : CAWG_03078
ATO10	4.58539	0.00735513	Putative fungal-specific transmembrane protein; rat catheter and Spider biofilm induced
WH11	4.55808	0.00721107	White-phase yeast transcript; expression in opaques increases virulence/switching; mutant switches as WT; Hap43, hypoxia, ketoconazol induced; required for RPMI biofilm; Bcr1-induced in RPMI a/a biofilm; rat catheter, Spider biofilm induced
FGR16	4.43536	0.00488377	Protein lacking an ortholog in S. cerevisiae; transposon mutation affects filamentous growth; fluconazole-downregulated
orf19.7675	4.40914	0.0163751	Mitochondrial ribosomal protein of the large subunit; Spider biofilm repressed
orf19.4812	4.22997	0.0270646	Phosphopantetheinyl transferase (PPTase); Spider biofilm induced
orf19.3938	3.58589	0.0413027	Putative mitochondrial ribosomal protein of the small subunit; mutation confers hypersensitivity to 5-fluorocytosine (5-FC), 5-fluorouracil (5-FU), and tubercidin (7-deazaadenosine)
orf19.4740	3.54014	0.0254929	Ortholog(s) have aminoacyl-tRNA hydrolase activity and role in mitochondrial translation
NIT3	3.53838	0.00821257	Putative nitrilase; regulated by Gcn2p and Gcn4p; protein present in exponential and stationary growth phase yeast cultures
orf19.3784	3.46771	0.0121049	Ortholog of C. dubliniensis CD36 : Cd36_44580
orf19.4701	3.40914	0.0356652	Ortholog(s) have ATPase activity, tRNA binding activity, role in protein urmylation, regulation of transcription by RNA polymerase II, tRNA wobble uridine modification and Elongator holoenzyme complex localization
TOM6	3.37639	0.0253479	Predicted component of the TOM (translocase of outer membrane) complex, involved in protein import into mitochondria
orf19.5608	3.27193	0.0292873	RNA polymerase III subunit; Spider biofilm induced
HEM14	3.27026	0.0259765	Putative protoporphyrinogen oxidase; involved in heme biosynthesis; predicted Kex2p substrate; iron regulated transcript; Yfh1-induced; Hap43-repressed; rat catheter biofilm repressed
orf19.28	3.24409	0.0287248
orf19.741	3.14745	0.0378145	Dubious open reading frame
orf19.4633	2.98956	0.00693565	Ortholog(s) have carbonyl reductase (NADPH) activity, oxidoreductase activity, serine 3-dehydrogenase activity
THR4	2.98841	0.00491939	Putative threonine synthase; protein present in exponential and stationary growth phase yeast cultures; Gcn4p-regulated; sumoylation target
TLO9	2.95898	0.0068474	Member of a family of telomere-proximal genes of unknown function; Hap43p-repressed gene
orf19.4474	2.94464	0.0316016	Ortholog(s) have proteasome binding activity and role in cellular response to arsenic-containing substance, proteasome-mediated ubiquitin-dependent protein catabolic process
orf19.1364	2.92586	0.0220522	Ortholog of S. pombe Stm1 G-protein coupled receptor; PQ-loop domains; constitutive expression independent of MTL or white-opaque status; Hap43-repressed
MMM1	2.84315	0.00365659	Subunit of ER-mitochondrion tether ERMES complex, required for evasion of host immune response
orf19.4092	2.81349	0.0454911	Trimeric GatFAB AmidoTransferase(AdT) complex subunit; involved in the formation of Q-tRNAQ; repressed by fluphenazine treatment or in an azole-resistant strain that overexpresses CDR1; Spider biofilm induced
MFALPHA	2.80067	0.0441446	Alpha factor mating pheromone precursor; three copies of pheromone that are proteolytically processed by Kex2p and possibly by Orf19.5851p; required for alpha cells to mate; expressed specifically in opaque phase MTLalpha/MTLalpha cells
orf19.1873	2.72238	0.0146724	Protein of unknown function; Hap43-repressed gene; repressed by nitric oxide
orf19.1967	2.66038	0.0403587	Ortholog(s) have structural constituent of ribosome activity and mitochondrial large ribosomal subunit localization
orf19.6816	2.60328	0.0196454	Putative xylose and arabinose reductase; flow model biofilm induced; Spider biofilm repressed
HFL2	2.56009	0.0265862	HAP5-like; ortholog of S. cerevisiae Bur6, a heterodimeric NC2 transcription regulator complex subunit; flucytosine induced
orf19.4507	2.47699	0.0339106	Protein of unknown function; Hap43-repressed; rat catheter biofilm repressed
GPD2	2.46016	0.042196	Surface protein similar to glycerol 3-P dehydrogenase; binds host Factor H, FHL-1, plasminogen; regulated by Ssn6, Nrg1, Efg1; induced by cell wall regeneration, macrophage/pseudohyphal growth, core stress response; Spider biofilm induced
orf19.4263	2.33829	0.0189679	Has domain(s) with predicted nucleotide binding activity
orf19.4011	2.27068	0.01852	Similar to S. pombe mug180, a predicted esterase/lipase; highly induced during chlamydospore formation in both C. albicans and C. dubliniensis; flow model biofilm induced
orf19.474	2.27066	0.0398474	Ortholog(s) have role in lipid homeostasis, nuclear envelope organization and endoplasmic reticulum, integral component of membrane, nuclear envelope localization
CYT1	2.2662	0.0317964	Cytochrome c1; induced in high iron; alkaline repressed; possibly an essential gene, disruptants not obtained by UAU1 method; Hap43-repressed; Spider biofilm repressed
RPS28B	2.24835	0.0327418	Putative ribosomal protein S28B
TIM22	2.23552	0.028662	Mitochondrial inner membrane protein; predicted role in protein import; Hap43-repressed gene; flow model biofilm induced; Spider biofilm repressed
YPD1	2.19844	0.0110705	Phosphohistidine intermediate protein in a phosphorelay signal transduction pathway; residue His69 is the phosphoacceptor histidine; predicted to be soluble and cytosolic; functional homolog of S. cerevisiae Ypd1p
orf19.989	2.17274	0.0117075	Cell wall adhesin; epithelial adhesion, endothelial invasion; alleles vary in adhesiveness; immunoprotective in mice; binds SspB adhesin of S. gordonii in mixed biofilm; induced in/required for Spider biofilm; flow model biofilm repressed
orf19.6194	2.06306	0.0417602	Ortholog of C. dubliniensis CD36 : Cd36_06640, C. parapsilosis CDC317 : CPAR2_208220, C. auris B8441 : B9J08_002282 and Candida tenuis NRRL Y-1498 : CANTEDRAFT_136902
orf19.6282	2.05801	0.0377559	Ortholog of C. dubliniensis CD36 : Cd36_33320, C. parapsilosis CDC317 : CPAR2_701970, C. auris B8441 : B9J08_000885 and Candida tenuis NRRL Y-1498 : CANTEDRAFT_116124
orf19.1281	2.00033	0.0304841	Putative splicing factor required for the first step of pre-mRNA splicing; Spider biofilm induced
NOC4	1.98787	0.0356106	Putative nucleolar protein; Hap43-induced; mutation confers resistance to 5-fluorocytosine (5-FC), 5-fluorouracil (5-FU), and tubercidin (7-deazaadenosine); Spider biofilm induced
CDC24	1.98474	0.00966449	GDP-GTP exchange factor for Cdc42p; phosphorylated; required for maintenance of hyphal growth; misexpression blocks hyphal growth and causes avirulence in a mouse model of systemic infection; antigenic during human oral infection
orf19.2761	1.92451	0.0208628	Putative glycosylphosphatidylinositol (GPI) anchor assembly protein; transposon insertion causes decreased colony wrinkling but does not block true hyphal growth; induced by nitric oxide independent of Yhb1p
orf19.3354	1.77462	0.0458931	Predicted ribosomal protein S4, component of the small ribosomal subunit; has paralog RPS41
SLU7	1.68507	0.0361366	Protein similar to S. cerevisiae RNA splicing factor, Slu7; induced by alpha pheromone in SpiderM medium
TEF1	1.66666	0.0184082	Translation elongation factor 1-alpha; at cell surface; binds human plasminogen; macrophage/pseudohyphal-induced; induced in RHE model of oral candidiasis, in clinical oral candidiasis isolates; possibly essential; Spider biofilm repressed
UBA4	1.6401	0.0452415	Putative ubiquitin activating protein; Hap43-repressed; induced by prostaglandins; clade-associated gene expression
RPS21	1.63321	0.0380447	Protein component of the small (40S) subunit; repressed upon phagocytosis by murine macrophage; positively regulated by Tbf1; Spider biofilm repressed
SCS7	1.56832	0.0405992	Putative ceramide hydroxylase; regulated by Nrg1; induced in high iron; fluconazole-induced; Hap43-repressed; Spider biofilm induced
LAS1	1.56283	0.034762	Putative bud formation and morphogenesis protein; mutation confers hypersensitivity to 5-fluorocytosine (5-FC), 5-fluorouracil (5-FU); macrophage-induced; Spider biofilm induced
orf19.7296	1.54695	0.0318087	Plasma membrane protein implicated in stress response; similar to stomatin mechanoreception proteins; overexpression induces apoptotic-like cell death; absent from hyphal cells; induced by Rgt1; rat catheter and Spider biofilm induced
orf19.1152	1.54398	0.0276621	Protein of unknown function; induced in core stress response; Gcn2 and Gcn4 regulated; flow model biofilm induced; Spider biofilm induced
NGT1	1.52631	0.03671	N-acetylglucosamine (GlcNAc)-specific transporter; role in GlcNAc (but not serum) induced hyphal growth; localizes to plasma membrane; induced by GlcNAc, macrophage engulfment; 12 transmembrane, major facilitator superfamily
ARE2	1.49755	0.00857439	Acyl CoA:sterol acyltransferase; uses cholesterol and oleoyl-CoA substrates; protoberberine derivative drug inhibits enzyme activity; ketoconazole-induced; Hap43-repressed; flow model biofilm induced; Spider biofilm induced
HAP41	1.46903	0.0462737	Putative Hap4-like transcription factor; Hap43-repressed; not required for response to low iron; induced by Mnl1 under weak acid stress; Spider biofilm induced
orf19.1005	1.24706	0.0249287	Protein with predicted RNI-like domains; rat catheter biofilm induced
snR190	1.21949	0.0299966	C/D box small nucleolar RNA (snoRNA)
RFC4	1.16507	0.0435237	Putative heteropentameric replication factor C subunit; flucytosine induced; periodic mRNA expression, peak at cell-cycle G1/S phase
DFI1	0.928788	0.0435434	Cell-surface associated glycoprotein; promotes activation of Cek1 in a matrix-dependent manner; N-glycosylated; Spider biofilm induced
orf19.5846	0.843559	0.0454379	Putative TFIIH and nucleotide excision repair factor 3 complex subunit; possibly an essential gene, disruptants not obtained by UAU1 method
orf19.1664	0.680039	0.0428468	Protein of unknown function; expression downregulated in an ssr1 null mutant
orf19.7343	0.563054	0.0243915	Ortholog(s) have role in snoRNA splicing, spliceosomal conformational changes to generate catalytic conformation and U4/U6 x U5 tri-snRNP complex localization
orf19.6250	-0.975915	0.0156662	Ortholog(s) have eukaryotic initiation factor 4G binding, mRNA binding activity and role in cytoplasmic mRNA processing body assembly, negative regulation of translational initiation, stress granule assembly
CTA3	-1.35255	0.0408501	Protein similar to S. cerevisiae Ede1p, which is involved in endocytosis; activates transcription in 1-hybrid assay in S. cerevisiae
orf19.2686	-1.53053	0.0462075	Ortholog(s) have carboxypeptidase activity, role in nitrogen compound metabolic process, proteolysis involved in cellular protein catabolic process and fungal-type vacuole lumen localization
CWT1	-1.79213	0.0361219	Zn2Cys6 transcription factor involved in negative regulation of nitrosative stress response; regulates formation of mating projections and same-sex mating; mutant has cell wall defects; transcription increased at stationary phase
orf19.2132	-1.80664	0.0403195	Ortholog of C. dubliniensis CD36 : Cd36_65220, C. parapsilosis CDC317 : CPAR2_213740, C. auris B8441 : B9J08_003161 and Candida tenuis NRRL Y-1498 : CANTEDRAFT_92162
PRE3	-1.92532	0.0286505	Putative beta-1 proteasome subunit; macrophage-induced protein; regulated by Gcn2p and Gcn4p; GlcNAc-induced protein
RCT1	-1.97756	0.0325202	Fluconazole-induced protein; Ras1, Cyr1 repressed and Efg1 induced; regulated by Nrg1, Tup1, Tbf1, Ssn6; induced in oralpharyngeal candidasis; rat catheter biofilm repressed
orf19.376	-2.27836	0.00766594	BDA1 - Protein of unknown function; Hap43-repressed; Spider biofilm induced
ZCF25	-2.43626	0.0285866	Putative Zn(II)2Cys6 transcription factor
PTH2	-2.48696	0.026759	Putative cAMP-independent regulatory protein; constitutive expression independent of MTL or white-opaque status; Spider biofilm induced
MUP1	-2.76105	0.0158698	High affinity methionine permease; required for morphogenesis; alkaline upregulated by Rim101; Spider biofilm induced
SPC98	-2.85963	0.0492255	Putative component of the microtubule-nucleating Tub4p (gamma-tubulin) complex; periodic mRNA expression, peak at cell-cycle S/G2 phase
orf19.308	-2.91438	0.0375769	Ortholog(s) have role in nucleobase-containing compound transport, regulation of fungal-type cell wall organization, regulation of phospholipid translocation and plasma membrane localization
orf19.3362	-2.93223	0.0490183	Has domain(s) with predicted flavin adenine dinucleotide binding, oxidoreductase activity and role in oxidation-reduction process
orf19.6170	-3.21957	0.0477731	Ortholog(s) have microtubule binding, microtubule plus-end binding activity
ALK8	-3.26362	0.0489633	Alkane-inducible cytochrome P450; catalyzes hydroxylation of lauric acid to hydroxylauric acid; overproduction causes fluconazole resistance in WT and causes multidrug resistance in a cdr1 cdr2 double mutant; rat catheter biofilm repressed
orf19.4388	-3.31977	0.0384732	Protein with a histone fold domain; similar to TAFII47 proteins from S. cerevisiae, Danio rerio, Drosophila melanogaster, human, and mouse
orf19.3932	-3.35994	0.039401	Predicted RNA binding protein; stationary phase enriched; induced in core caspofungin response; induced by nitric oxide independent of Yhb1; repressed in ssr1 null; ketoconazole, hypoxia induced; Spider biofilm induced
IFA14	-3.526	0.0405782	Putative LPF family protein; Plc1-regulated; induced by alpha pheromone in SpiderM medium
DRG1	-3.56514	0.00757613	Member of the DRG family of GTP-binding proteins; involved in regulation of invasive filamentous growth
orf19.612	-3.86386	0.0434405	Ortholog of S. cerevisiae : AIM32, C. glabrata CBS138 : CAGL0L01529g, C. dubliniensis CD36 : Cd36_33550, C. parapsilosis CDC317 : CPAR2_702070 and C. auris B8441 : B9J08_002833
orf19.7595	-3.89873	0.0332649	Has domain(s) with predicted dynactin complex localization
orf19.5619	-3.92394	0.0452408	Protein of unknown function; induced by alpha pheromone in SpiderM medium; Spider biofilm induced
SVF1	-4.08825	0.0339095	Putative survival factor; stationary phase enriched protein; fluconazole-induced; regulated by Gcn4p; repressed in response to amino acid starvation (3-AT treatment); fungal-specific (no human or murine homolog)
GSP1	-4.1912	0.026984	HGT12 - Glucose, fructose, mannose transporter; major facilitator superfamily; role in macrophage-induced hyphal growth; detected at germ tube plasma membrane by mass spectrometry; Snf3p-induced; 12 probable transmembrane segments
orf19.6264.3	-4.20788	0.0159951	Ortholog(s) have role in endoplasmic reticulum to Golgi vesicle-mediated transport and COPII-coated ER to Golgi transport vesicle, Golgi apparatus, endoplasmic reticulum localization
orf19.6079	-4.49305	0.00642981	Predicted ORF in retrotransposon Tca8 with similarity to the Gag region encoding nucleocapsid-like protein; repressed by ciclopirox olamine; filament induced; regulated by Rfg1, Tup1; overlaps orf19.6078.1
orf19.6604	-4.80244	1.51624e-05	Ortholog of S. cerevisiae Pba1 that is involved in 20S proteasome assembly; upregulated in a cyr1 null mutant; contains a 5' UTR intron
SEH1	-5.00445	0.00398518	Ortholog(s) have role in positive regulation of TORC1 signaling and Seh1-associated complex, extrinsic component of fungal-type vacuolar membrane, nuclear periphery, nuclear pore, nuclear pore outer ring localization
DIT2	-Inf	0.00123703	Monooxygenase of the cytochrome P450 family; produces N,N'-bisformyl dityrosine from N-formyltyrosine; regulated by Nrg1, Mig1, and Tup1; role in chlamydospore formation; Spider biofilm induced
orf19.6732	-Inf	0.0121813	Ortholog(s) have thiamine phosphate phosphatase activity and role in phosphate ion transport
RPN5	-Inf	0.0126234	Putative COP9 signalosome component; macrophage/pseudohyphal-repressed
orf19.7664	-Inf	0.0204291	Ortholog of S. cerevisiae : YCR087C-A, C. glabrata CBS138 : CAGL0E00517g, C. dubliniensis CD36 : Cd36_35524, C. parapsilosis CDC317 : CPAR2_200040 and C. auris B8441 : B9J08_001263
STD1	-Inf	0.0206105	Putative transcription factor; involved in control of glucose-regulated gene expression; repressed by Rgt1; Spider biofilm induced
orf19.7192	-Inf	0.0241759	Ortholog of Candida albicans WO-1 : CAWG_05720
OCA6	-Inf	0.0243973	Putative protein phosphatase of the PTP family (tyrosine-specific), similar to S. cerevisiae Oca6p; mutant shows virulence defect
orf19.2519	-Inf	0.0254927	Ortholog(s) have role in chromosome segregation and kinetochore, nuclear MIS12/MIND complex localization
orf19.3940	-Inf	0.044004	Ortholog of C. dubliniensis CD36 : Cd36_54170, C. parapsilosis CDC317 : CPAR2_100960, C. auris B8441 : B9J08_004395 and Candida tenuis NRRL Y-1498 : CANTEDRAFT_96367
RPS25B	-Inf	0.0464509	Ribosomal protein; macrophage/pseudohyphal-induced after 16 h; repressed upon phagocytosis by murine macrophage; transcript positively regulated by Tbf1; 5'-UTR intron; Hap43-induced; Spider biofilm repressed
orf19.3293	-Inf	0.0490034	Putative enoyl reductase involved in very long chain fatty acid elongation; possibly an essential gene, disruptants not obtained by UAU1 method
